# Supplementary material for: Genetical and Morphological Identification of Prosthogonimus pellucidus (Digenea, Prosthogonimidae) in Grus japonensis
Source: Biology (Basel). 2024 Nov 5;13(11):900. doi: 10.3390/biology13110900 (PMC11591790; doi:10.3390/biology13110900)
Supplement: Supplementary file 1 [file biology-13-00900-s001.zip]

Archive with 1 entries (1 files):
- biology-3242655-supplementary.pdf
